# Supplementary material for: The Complexity of Dynamics in Small Neural Circuits
Source: PLoS Comput Biol. 2016 Aug 5;12(8):e1004992. doi: 10.1371/journal.pcbi.1004992 (PMC4975407; doi:10.1371/journal.pcbi.1004992)
Supplement: S1 File — This code generates the codimension two bifurcation diagram of the network by using the analytical formulas derived in the article. (PY) [file pcbi.1004992.s014.py]

######################################################################################################################################################################
#                                                                                                                                                                    #
#                                                                                                                                                                    #
#                                   THIS CODE PLOTS THE LOCAL BIFURCATIONS IN THE CODIMENSION 2 BIFURCATION DIAGRAM OF THE NETWORK                                   #
#                                                                                                                                                                    #
#                                                                                                                                                                    #
######################################################################################################################################################################


import numpy as np
import cmath as cm
import pylab as plt
import warnings


######################################################################################################################################################################
########################################################################                      ########################################################################
########################################################################  NETWORK PARAMETERS  ########################################################################
########################################################################                      ########################################################################
######################################################################################################################################################################


N_E = 8                                             # Size of the excitatory
N_I = 2                                             # and inhibitory population


tau_E = 1                                           # Membrane time constant of the excitatory
tau_I = 1                                           # and inhibitory neurons
nu_max_E = 1                                        # Maximum firing rate of the excitatory
nu_max_I = 1                                        # and inhibitory neurons
Lambda_E = 2                                        # Slope of the activation function for the excitatory
Lambda_I = 2                                        # and inhibitory population
V_T_E = 2                                           # Threshold of the activation function for the excitatory
V_T_I = 2                                           # and inhibitory population


J_EE = 10                                           # Synaptic weight from excitatory to excitatory neurons (E --> E)
J_EI = -70                                          # I --> E synaptic weight
J_IE = 70                                           # E --> I synaptic weight
J_II = -100                                         # I --> I synaptic weight (try also the cases J_II = -10, -34 discussed in the article)


n_u_LP_primary_branch = 20000                       # Resolution of the saddle-node (LP) curve generated on the PRIMARY branch
n_u_H_primary_branch = 20000                        # Resolution of the Andronov-Hopf (H) curve generated on the PRIMARY branch
n_I_I_BP = 1000                                     # Resolution of the branching-point (BP) curve
n_u_LP_secondary_branch = 40000                     # Resolution of the LP curve generated on the SECONDARY branches
n_u_H_secondary_branch = 20000                      # Resolution of the H curve generated on the SECONDARY branches


u_min_LP_secondary_branch = 5.42                    # Minimum                                                                                                       # IMPORTANT: while for the bifurcations on the primary branch
u_max_LP_secondary_branch = 9.42                    # and maximum value of the parameter that defines the LP curve on the secondary branches                        # these parameters are known analytically, for the bifurcations
u_min_H_secondary_branch_12_portions = 0.54         # Minimum                                                                                                       # on the secondary branches there is no exact expression.
u_max_H_secondary_branch_12_portions = 10           # and maximum value of the parameter that defines the FIRST portion of the H curve on the secondary branches    # For this reason, every time you change one of the network's
u_min_H_secondary_branch_34_portions = -20          # Minimum                                                                                                       # parameters (e.g. N_E, V_T_I, J_EI etc), you should take care
u_max_H_secondary_branch_34_portions = 3.46         # and maximum value of the parameter that defines the SECOND portion of the H curve on the secondary branches   # of choosing the proper values of u_min and u_max (see text).


######################################################################################################################################################################


def sigmoid_E(V):                                   # Algebraic activation function of the excitatory population
    return 0.5*nu_max_E*(1 + 0.5*Lambda_E*(V - V_T_E)/np.sqrt(1 + pow(Lambda_E*(V - V_T_E)/2., 2)))


def sigmoid_I(V):                                   # Algebraic activation function of the inhibitory population
    return 0.5*nu_max_I*(1 + 0.5*Lambda_I*(V - V_T_I)/np.sqrt(1 + pow(Lambda_I*(V - V_T_I)/2., 2)))


def der_sigmoid_E(V):                               # Derivative of the algebraic activation function of the excitatory population
    return 0.25*nu_max_E*Lambda_E/np.sqrt(pow(1 + pow(Lambda_E*(V - V_T_E)/2., 2), 3))


def der_sigmoid_I(V):                               # Derivative of the algebraic activation function of the inhibitory population
    return 0.25*nu_max_I*Lambda_I/np.sqrt(pow(1 + pow(Lambda_I*(V - V_T_I)/2., 2), 3))


def quartic_polynomial(u):                          # This function calculates the parameters that are required to solve the quartic equation (15) in the main text

        phi = (u/tau_I) + (J_II*sigmoid_I(u)/(N-1)) - 0.5*nu_max_I*J_II/(N-1)
        xi = pow((J_II*nu_max_I*Lambda_I)/(4.*(N-1)), 2)

        a = pow(Lambda_I/(2.*tau_I), 2)
        b = -pow(Lambda_I, 2)*(phi + V_T_I/tau_I)/(2.*tau_I)
        c = pow(Lambda_I/2., 2)*( pow(phi, 2) + pow(V_T_I/tau_I, 2) + 4.*V_T_I*phi/tau_I )  +  pow(1./tau_I, 2)  -  xi
        d = -pow(Lambda_I, 2)*phi*V_T_I*(phi + V_T_I/tau_I)/2. - 2*phi/tau_I + 2.*xi*V_T_I
        e = pow(Lambda_I*phi*V_T_I/2., 2) + pow(phi, 2) - xi*pow(V_T_I, 2)

        delta_0 = pow(c, 2) - 3*b*d + 12*a*e
        delta_1 = 2*pow(c, 3) - 9*b*c*d + 27*pow(b, 2)*e + 27*pow(d, 2)*a - 72*a*c*e
        p = (8*a*c- 3*pow(b, 2))/(8*pow(a, 2))
        q = (pow(b, 3) - 4*a*b*c + 8*pow(a, 2)*d)/(8*pow(a, 3))
        Q = pow(0.5*(delta_1 + cm.sqrt(pow(delta_1, 2) - 4*pow(delta_0, 3))), 1./3.)
        Z = 0.5*cm.sqrt(-2.*p/3. + (Q+delta_0/Q)/(3.*a))

        return a, b, p, q, Z


def reduced_Jacobian_matrix(V_E, V_I_0, V_I_1):     # Reduced Jacobian matrix (see Eq. (S46) in S1 Text)

    Reduced_Jac = np.zeros((3,3), dtype=float)

    Reduced_Jac[0,0] = -(1./tau_E) + J_EE*der_sigmoid_E(V_E)*(N_E-1)/(N-1)
    Reduced_Jac[1,1] = -1./tau_I
    Reduced_Jac[2,2] = -1./tau_I
    Reduced_Jac[0,1] = J_EI*der_sigmoid_I(V_I_0)/(N-1)
    Reduced_Jac[0,2] = J_EI*der_sigmoid_I(V_I_1)/(N-1)
    Reduced_Jac[1,0] = J_IE*der_sigmoid_E(V_E)*N_E/(N-1)
    Reduced_Jac[1,2] = J_II*der_sigmoid_I(V_I_1)/(N-1)
    Reduced_Jac[2,0] = J_IE*der_sigmoid_E(V_E)*N_E/(N-1)
    Reduced_Jac[2,1] = J_II*der_sigmoid_I(V_I_0)/(N-1)

    return Reduced_Jac


N_E = float(N_E)
N_I = float(N_I)
tau_E = float(tau_E)
tau_I = float(tau_I)
nu_max_E = float(nu_max_E)
nu_max_I = float(nu_max_I)
Lambda_E = float(Lambda_E)
Lambda_I = float(Lambda_I)
V_T_E = float(V_T_E)
V_T_I = float(V_T_I)
J_EE = float(J_EE)
J_EI = float(J_EI)
J_IE = float(J_IE)
J_II = float(J_II)

u_min_LP_secondary_branch = float(u_min_LP_secondary_branch)
u_max_LP_secondary_branch = float(u_max_LP_secondary_branch)
u_min_H_secondary_branch_12_portions = float(u_min_H_secondary_branch_12_portions)
u_max_H_secondary_branch_12_portions = float(u_max_H_secondary_branch_12_portions)          
u_min_H_secondary_branch_34_portions = float(u_min_H_secondary_branch_34_portions)
u_max_H_secondary_branch_34_portions = float(u_max_H_secondary_branch_34_portions)


N = N_E + N_I                                       # Total size of the network


psi = 0.25*tau_I*abs(J_II)*nu_max_I*Lambda_I/(N-1)  # Parameter psi that discriminates between the weak (psi < 1) and strong-inhibition (psi >= 1) regimes (see Eq. (4) in the main text)


######################################################################################################################################################################


warnings.filterwarnings('ignore')


stop = 0


if(N_E < 2):
    print "ERROR: N_E must be larger than or equal to 2.\n"
    stop = 1


if(psi < 1 and N_I < 2):
    print "ERROR: In the weak-inhibition regime, N_I must be larger than or equal to 2.\n"
    stop = 1
    

if(N_I != 2 and psi >= 1):
    print "ERROR: The strong-inhibition regime has been implemented only for N_I = 2.\n"
    stop = 1


if(stop):

    raw_input("Press ENTER to exit.")
    quit()


print "Please wait...\n"


################################ Saddle-Node and Cusp Bifurcations on the Primary Branch


u_a = V_T_E - (2./Lambda_E)*np.sqrt(pow(pow(0.25*nu_max_E*Lambda_E*tau_E*((N_E-1)/(N-1))*J_EE, 2), 1./3.) - 1)   # Minimum
u_b = V_T_E + (2./Lambda_E)*np.sqrt(pow(pow(0.25*nu_max_E*Lambda_E*tau_E*((N_E-1)/(N-1))*J_EE, 2), 1./3.) - 1)   # and maximum value of the parameter that defines the LP curve on the primary branch (see Eq. (19) in the main text)

delta_u = float(u_b - u_a)/float(n_u_LP_primary_branch)

u = np.zeros(n_u_LP_primary_branch, dtype=float)
I_E_LP_first_portion_primary_branch = np.zeros(n_u_LP_primary_branch, dtype=float)
I_I_LP_first_portion_primary_branch = np.zeros(n_u_LP_primary_branch, dtype=float)
I_E_LP_second_portion_primary_branch = np.zeros(n_u_LP_primary_branch, dtype=float)
I_I_LP_second_portion_primary_branch = np.zeros(n_u_LP_primary_branch, dtype=float)

der_I_E_LP_first_portion_primary_branch = np.zeros(n_u_LP_primary_branch, dtype=float)
der_I_E_LP_second_portion_primary_branch = np.zeros(n_u_LP_primary_branch, dtype=float)

I_E_asymptote_0 = (1./tau_E)*u_b - ((N_E-1)/(N-1))*J_EE*sigmoid_E(u_b) - (N_I/(N-1))*J_EI*nu_max_I               # Asymptotes
I_E_asymptote_1 = (1./tau_E)*u_a - ((N_E-1)/(N-1))*J_EE*sigmoid_E(u_a) - (N_I/(N-1))*J_EI*nu_max_I               # of the LP curve
I_E_asymptote_2 = (1./tau_E)*u_b - ((N_E-1)/(N-1))*J_EE*sigmoid_E(u_b)                                           # on the primary branch
I_E_asymptote_3 = (1./tau_E)*u_a - ((N_E-1)/(N-1))*J_EE*sigmoid_E(u_a)                                           # (see Eq. (S39) in S1 Text)

I_E_CP_0_primary_branch = float('NaN')
I_I_CP_0_primary_branch = float('NaN')
I_E_CP_1_primary_branch = float('NaN')
I_I_CP_1_primary_branch = float('NaN')


for i in range(0, n_u_LP_primary_branch):


    u[i] = u_a + i*delta_u
    
    der_sigmoid_V_I_LP_primary_branch = (-(1./(tau_E*tau_I)) + (1./tau_I)*((N_E-1)/(N-1))*J_EE*der_sigmoid_E(u[i]))/(-(1./tau_E)*((N_I-1)/(N-1))*J_II + (1./(pow(N-1, 2)))*((N_E-1)*(N_I-1)*J_EE*J_II-N_E*N_I*J_EI*J_IE)*der_sigmoid_E(u[i]))  # Derivative of the activation function of the inhibitory population on the LP curve (see Eq. (16) in the main text)
    

    ##### First Portion


    # Saddle-Node Bifurcations


    V_I_LP_first_portion_primary_branch = V_T_I + (2./Lambda_I)*np.sqrt(pow(pow(0.25*nu_max_I*Lambda_I/der_sigmoid_V_I_LP_primary_branch, 2), 1./3.) - 1)              # Inhibitory membrane potential on the LP curve (see Eq. (17) in the main text): the solution with the '+' sign corresponds to the first portion of the curve, while the solution with the '-' sign corresponds to the second portion (see line 252)

    I_E_LP_first_portion_primary_branch[i] = (1./tau_E)*u[i] - ((N_E-1)/(N-1))*J_EE*sigmoid_E(u[i]) - (N_I/(N-1))*J_EI*sigmoid_I(V_I_LP_first_portion_primary_branch)  # Coordinates of the (first portion of the) LP curve in the codimension two bifurcation diagram (see Eq. (18) in the main text)
    I_I_LP_first_portion_primary_branch[i] = (1./tau_I)*V_I_LP_first_portion_primary_branch - (N_E/(N-1))*J_IE*sigmoid_E(u[i]) - ((N_I-1)/(N-1))*J_II*sigmoid_I(V_I_LP_first_portion_primary_branch)


    # Cusp Bifurcations


    der_I_E_LP_first_portion_primary_branch[i] = (I_E_LP_first_portion_primary_branch[i] - I_E_LP_first_portion_primary_branch[i-1])/delta_u   # IMPORTANT: the cusp bifurcation (CP) cannot
                                                                                                                                               # be derived analytically (see text). For
    if(i > 0 and der_I_E_LP_first_portion_primary_branch[i-1]*der_I_E_LP_first_portion_primary_branch[i] < 0):                                 # this reason we calculated it numerically
                                                                                                                                               # by finding the coordinates of the point on
        I_E_CP_0_primary_branch = I_E_LP_first_portion_primary_branch[i]                                                                       # the LP curve where the derivative of I_E
        I_I_CP_0_primary_branch = I_I_LP_first_portion_primary_branch[i]                                                                       # w.r.t. the parameter u is equal to zero.
      

    ##### Second Portion


    # Saddle-Node Bifurcations


    V_I_LP_second_portion_primary_branch = V_T_I - (2./Lambda_I)*np.sqrt(pow(pow(0.25*nu_max_I*Lambda_I/der_sigmoid_V_I_LP_primary_branch, 2), 1./3.) - 1)

    I_E_LP_second_portion_primary_branch[i] = (1./tau_E)*u[i] - ((N_E-1)/(N-1))*J_EE*sigmoid_E(u[i]) - (N_I/(N-1))*J_EI*sigmoid_I(V_I_LP_second_portion_primary_branch)
    I_I_LP_second_portion_primary_branch[i] = (1./tau_I)*V_I_LP_second_portion_primary_branch - (N_E/(N-1))*J_IE*sigmoid_E(u[i]) - ((N_I-1)/(N-1))*J_II*sigmoid_I(V_I_LP_second_portion_primary_branch)


    # Cusp Bifurcations


    der_I_E_LP_second_portion_primary_branch[i] = (I_E_LP_second_portion_primary_branch[i] - I_E_LP_second_portion_primary_branch[i-1])/delta_u

    if(i > 0 and der_I_E_LP_second_portion_primary_branch[i-1]*der_I_E_LP_second_portion_primary_branch[i] < 0):
        
        I_E_CP_1_primary_branch = I_E_LP_second_portion_primary_branch[i]
        I_I_CP_1_primary_branch = I_I_LP_second_portion_primary_branch[i]


print "Saddle-node and cusp bifurcations on the primary branch: COMPLETED."


################################ Andronov-Hopf Bifurcations on the Primary Branch


a = pow(((N_E-1)/(N-1))*J_EE, 2) - (N_E*N_I/(pow(N-1, 2)))*(J_EE/J_II)*J_EI*J_IE*((N_E-1)/(N_I-1))           # These are the parameters
b = -(2./tau_E)*((N_E-1)/(N-1))*J_EE + (N_E*N_I/((N-1)*(N_I-1)))*(J_EI*J_IE/J_II)*((1./tau_E) + (1./tau_I))  # introduced in
c = pow(1./tau_E, 2)                                                                                         # Eq. (21)
z = (-b - np.sqrt(pow(b, 2) - 4.*a*c))/(2.*a)                                                                # in the main text

u_c = V_T_E + (2./Lambda_E)*np.sqrt(pow(pow(0.25*nu_max_E*Lambda_E*(N_E-1)*J_EE/((N-1)*((1./tau_E) + (1./tau_I) - 0.25*nu_max_I*Lambda_I*(N_I-1)*J_II/(N-1))), 2), 1./3.) - 1)  # Parameters that define
u_d = V_T_E - (2./Lambda_E)*np.sqrt(pow(pow(0.25*nu_max_E*Lambda_E*(N_E-1)*J_EE/((N-1)*((1./tau_E) + (1./tau_I) - 0.25*nu_max_I*Lambda_I*(N_I-1)*J_II/(N-1))), 2), 1./3.) - 1)  # the domain of the parametric equations
u_e = V_T_E + (2./Lambda_E)*np.sqrt(pow(pow(0.25*nu_max_E*Lambda_E/z, 2), 1./3.) - 1)                                                                                           # of the H curve on the primary branch
u_f = V_T_E - (2./Lambda_E)*np.sqrt(pow(pow(0.25*nu_max_E*Lambda_E/z, 2), 1./3.) - 1)                                                                                           # (see Eq. (21) in the main text) 


delta_u = float(u_e - u_f)/float(n_u_H_primary_branch)

u = np.zeros(n_u_H_primary_branch, dtype=float)
I_E_H_first_portion_primary_branch = np.zeros(n_u_H_primary_branch, dtype=float)
I_I_H_first_portion_primary_branch = np.zeros(n_u_H_primary_branch, dtype=float)
I_E_H_second_portion_primary_branch = np.zeros(n_u_H_primary_branch, dtype=float)
I_I_H_second_portion_primary_branch = np.zeros(n_u_H_primary_branch, dtype=float)


for i in range(0, n_u_H_primary_branch):


    u[i] = u_f + i*delta_u

    
    if(np.isfinite(u_c) and np.isfinite(u_d) and u[i] > u_d and u[i] < u_c):  # The H curve is not defined for u_d < u < u_c

        
        I_E_H_first_portion_primary_branch[i] =  float('NaN')
        I_I_H_first_portion_primary_branch[i] =  float('NaN')
        I_E_H_second_portion_primary_branch[i] =  float('NaN')
        I_I_H_second_portion_primary_branch[i] =  float('NaN')


    else:


        der_sigmoid_V_I_H_primary_branch = ((N-1)/(N_I-1))*(1./J_II)*((1./tau_E) + (1./tau_I) - ((N_E-1)/(N-1))*J_EE*der_sigmoid_E(u[i]))  # Derivative of the activation function of the inhibitory population on the H curve (see Eq. (20) in the main text)
    

        ##### First Portion


        V_I_H_first_portion_primary_branch = V_T_I + (2./Lambda_I)*np.sqrt(pow(pow(0.25*nu_max_I*Lambda_I/der_sigmoid_V_I_H_primary_branch, 2), 1./3.) - 1)              # Inhibitory membrane potential on the H curve: the solution with the '+' sign corresponds to the first portion of the curve, while the solution with the '-' sign corresponds to the second portion (see line 332)

        I_E_H_first_portion_primary_branch[i] = (1./tau_E)*u[i] - ((N_E-1)/(N-1))*J_EE*sigmoid_E(u[i]) - (N_I/(N-1))*J_EI*sigmoid_I(V_I_H_first_portion_primary_branch)  # Coordinates of the first portion of the H curve in the codimension two bifurcation diagram
        I_I_H_first_portion_primary_branch[i] = (1./tau_I)*V_I_H_first_portion_primary_branch - (N_E/(N-1))*J_IE*sigmoid_E(u[i]) - ((N_I-1)/(N-1))*J_II*sigmoid_I(V_I_H_first_portion_primary_branch)


        ##### Second Portion


        V_I_H_second_portion_primary_branch = V_T_I - (2./Lambda_I)*np.sqrt(pow(pow(0.25*nu_max_I*Lambda_I/der_sigmoid_V_I_H_primary_branch, 2), 1./3.) - 1)

        I_E_H_second_portion_primary_branch[i] = (1./tau_E)*u[i] - ((N_E-1)/(N-1))*J_EE*sigmoid_E(u[i]) - (N_I/(N-1))*J_EI*sigmoid_I(V_I_H_second_portion_primary_branch)
        I_I_H_second_portion_primary_branch[i] = (1./tau_I)*V_I_H_second_portion_primary_branch - (N_E/(N-1))*J_IE*sigmoid_E(u[i]) - ((N_I-1)/(N-1))*J_II*sigmoid_I(V_I_H_second_portion_primary_branch)
    
    

print "Andronov-Hopf bifurcations on the primary branch: COMPLETED."


################################ Bogdanov-Takens Bifurcations on the Primary Branch (see Section S2.2.3 in S1 Text)


w = ((N-1)/(N_I-1))*(1./J_II)*((1./tau_E) + (1./tau_I) - ((N_E-1)/(N-1))*J_EE*z)

V_E_BT_0_primary_branch = u_e                                                                              # Excitatory
V_E_BT_1_primary_branch = u_f                                                                              # and
V_I_BT_0_primary_branch = V_T_I + (2./Lambda_I)*np.sqrt(pow(pow(0.25*nu_max_I*Lambda_I/w, 2), 1./3.) - 1)  # inhibitory membrane potentials
V_I_BT_1_primary_branch = V_T_I - (2./Lambda_I)*np.sqrt(pow(pow(0.25*nu_max_I*Lambda_I/w, 2), 1./3.) - 1)  # at the Bogdanov-Takens (BT) bifurcations on the primary branch

I_E_BT_0_primary_branch = (1./tau_E)*V_E_BT_0_primary_branch - ((N_E-1)/(N-1))*J_EE*sigmoid_E(V_E_BT_0_primary_branch) - (N_I/(N-1))*J_EI*sigmoid_I(V_I_BT_0_primary_branch)  # Coordinates
I_E_BT_1_primary_branch = (1./tau_E)*V_E_BT_1_primary_branch - ((N_E-1)/(N-1))*J_EE*sigmoid_E(V_E_BT_1_primary_branch) - (N_I/(N-1))*J_EI*sigmoid_I(V_I_BT_0_primary_branch)  # (I_E, I_I)
I_E_BT_2_primary_branch = (1./tau_E)*V_E_BT_0_primary_branch - ((N_E-1)/(N-1))*J_EE*sigmoid_E(V_E_BT_0_primary_branch) - (N_I/(N-1))*J_EI*sigmoid_I(V_I_BT_1_primary_branch)  # of
I_E_BT_3_primary_branch = (1./tau_E)*V_E_BT_1_primary_branch - ((N_E-1)/(N-1))*J_EE*sigmoid_E(V_E_BT_1_primary_branch) - (N_I/(N-1))*J_EI*sigmoid_I(V_I_BT_1_primary_branch)  # the BT
                                                                                                                                                                              # bifurcations
I_I_BT_0_primary_branch = (1./tau_I)*V_I_BT_0_primary_branch - (N_E/(N-1))*J_IE*sigmoid_E(V_E_BT_0_primary_branch) - ((N_I-1)/(N-1))*J_II*sigmoid_I(V_I_BT_0_primary_branch)  # in the
I_I_BT_1_primary_branch = (1./tau_I)*V_I_BT_0_primary_branch - (N_E/(N-1))*J_IE*sigmoid_E(V_E_BT_1_primary_branch) - ((N_I-1)/(N-1))*J_II*sigmoid_I(V_I_BT_0_primary_branch)  # codimension two
I_I_BT_2_primary_branch = (1./tau_I)*V_I_BT_1_primary_branch - (N_E/(N-1))*J_IE*sigmoid_E(V_E_BT_0_primary_branch) - ((N_I-1)/(N-1))*J_II*sigmoid_I(V_I_BT_1_primary_branch)  # bifurcation
I_I_BT_3_primary_branch = (1./tau_I)*V_I_BT_1_primary_branch - (N_E/(N-1))*J_IE*sigmoid_E(V_E_BT_1_primary_branch) - ((N_I-1)/(N-1))*J_II*sigmoid_I(V_I_BT_1_primary_branch)  # diagram


print "Bogdanov-Takens bifurcations on the primary branch: COMPLETED."


################################ Branching-Point Bifurcations


delta_I_I_BP = (0.5*nu_max_E*N_E*J_IE/(N-1))/n_I_I_BP


##### First and Second Portion (Curve \mathcal{F}_{+} defined in Section S3.2.1 of S1 Text)


I_I_BP_first_portion = np.zeros(n_I_I_BP, dtype=float)
I_E_BP_first_portion = np.zeros(n_I_I_BP, dtype=float)
I_I_BP_second_portion = np.zeros(n_I_I_BP, dtype=float)
I_E_BP_second_portion = np.zeros(n_I_I_BP, dtype=float)

V_I_BP_first_portion = V_T_I + (2./Lambda_I)*np.sqrt(pow(pow(psi, 2), 1./3.) - 1)                         # Inhibitory membrane potential
V_I_BP_second_portion = V_I_BP_first_portion                                                              # on the first and second portion of the BP curve (see Eq. (23) in the main text)

I_I_BP_asymptote_1 = (V_I_BP_first_portion/tau_I) - ((N_I-1)/(N-1))*J_II*sigmoid_I(V_I_BP_first_portion)  # Asymptotes of the curve \mathcal{F}_{+}
I_I_BP_asymptote_0 = I_I_BP_asymptote_1 - ((nu_max_E*N_E*J_IE)/(N-1))                                     # (see Section S3.2.1 in S1 Text)


for i in range(0, n_I_I_BP):

    I_I_BP_first_portion[i] = I_I_BP_asymptote_0 + i*delta_I_I_BP
    x = (2.*(N-1)/(nu_max_E*N_E*J_IE))*((V_I_BP_first_portion/tau_I) - ((N_I-1)/(N-1))*J_II*sigmoid_I(V_I_BP_first_portion)-I_I_BP_first_portion[i]) - 1

    V_E_BP_first_portion = V_T_E + (2./Lambda_E)*np.sqrt(pow(x,2)/(1-pow(x,2)))                           # Excitatory membrane potential on the first portion of the BP curve (see Eq. (24) in the main text)
    I_E_BP_first_portion[i] = (V_E_BP_first_portion/tau_E) - ((N_E-1)/(N-1))*J_EE*sigmoid_E(V_E_BP_first_portion) - (N_I/(N-1))*J_EI*sigmoid_I(V_I_BP_first_portion)  # First portion of the BP curve in the codimension two bifurcation diagram (see Eq. (25) in the main text)

    ####

    I_I_BP_second_portion[i] = I_I_BP_asymptote_0 + 0.5*(nu_max_E*N_E*J_IE)/(N-1) + i*delta_I_I_BP
    x = (2.*(N-1)/(nu_max_E*N_E*J_IE))*((V_I_BP_second_portion/tau_I) - ((N_I-1)/(N-1))*J_II*sigmoid_I(V_I_BP_second_portion)-I_I_BP_second_portion[i]) - 1

    V_E_BP_second_portion = V_T_E - (2./Lambda_E)*np.sqrt(pow(x,2)/(1-pow(x,2)))                          # Excitatory membrane potential on the second portion of the BP curve (see Eq. (24) in the main text)
    I_E_BP_second_portion[i] = (V_E_BP_second_portion/tau_E) - ((N_E-1)/(N-1))*J_EE*sigmoid_E(V_E_BP_second_portion) - (N_I/(N-1))*J_EI*sigmoid_I(V_I_BP_second_portion)  # Second portion of the BP curve in the codimension two bifurcation diagram (see Eq. (25) in the main text)


##### Third and Fourth Portion (Curve \mathcal{F}_{-})


I_I_BP_third_portion = np.zeros(n_I_I_BP, dtype=float)
I_E_BP_third_portion = np.zeros(n_I_I_BP, dtype=float)
I_I_BP_fourth_portion = np.zeros(n_I_I_BP, dtype=float)
I_E_BP_fourth_portion = np.zeros(n_I_I_BP, dtype=float)

V_I_BP_third_portion = V_T_I - (2./Lambda_I)*np.sqrt(pow(pow(psi, 2), 1./3.) - 1)
V_I_BP_fourth_portion = V_I_BP_third_portion

I_I_BP_asymptote_3 = (V_I_BP_third_portion/tau_I) - ((N_I-1)/(N-1))*J_II*sigmoid_I(V_I_BP_third_portion)
I_I_BP_asymptote_2 = I_I_BP_asymptote_3 - ((nu_max_E*N_E*J_IE)/(N-1))


for i in range(0, n_I_I_BP):

    I_I_BP_third_portion[i] = I_I_BP_asymptote_2 + i*delta_I_I_BP
    x = (2.*(N-1)/(nu_max_E*N_E*J_IE))*((V_I_BP_third_portion/tau_I) - ((N_I-1)/(N-1))*J_II*sigmoid_I(V_I_BP_third_portion)-I_I_BP_third_portion[i]) - 1
    
    V_E_BP_third_portion = V_T_E + (2./Lambda_E)*np.sqrt(pow(x,2)/(1-pow(x,2)))
    I_E_BP_third_portion[i] = (V_E_BP_third_portion/tau_E) - ((N_E-1)/(N-1))*J_EE*sigmoid_E(V_E_BP_third_portion) - (N_I/(N-1))*J_EI*sigmoid_I(V_I_BP_third_portion)

    ####

    I_I_BP_fourth_portion[i] = I_I_BP_asymptote_2 + 0.5*(nu_max_E*N_E*J_IE)/(N-1) + i*delta_I_I_BP
    x = (2.*(N-1)/(nu_max_E*N_E*J_IE))*((V_I_BP_fourth_portion/tau_I) - ((N_I-1)/(N-1))*J_II*sigmoid_I(V_I_BP_fourth_portion)-I_I_BP_fourth_portion[i]) - 1

    V_E_BP_fourth_portion = V_T_E - (2./Lambda_E)*np.sqrt(pow(x,2)/(1-pow(x,2)))
    I_E_BP_fourth_portion[i] = (V_E_BP_fourth_portion/tau_E) - ((N_E-1)/(N-1))*J_EE*sigmoid_E(V_E_BP_fourth_portion) - (N_I/(N-1))*J_EI*sigmoid_I(V_I_BP_fourth_portion)


print "Branching-point bifurcations: COMPLETED."


################################ Zero-Hopf Bifurcations (see Section S3.2.2 in S1 Text)


V_E_ZH_0 = V_T_E + (2./Lambda_E)*np.sqrt(pow(pow(0.25*nu_max_E*Lambda_E*(N_E-1)*J_EE/((N-1)*((1./tau_E) + (N_I/tau_I))), 2), 1./3.) - 1)  # Excitatory
V_E_ZH_1 = V_T_E - (2./Lambda_E)*np.sqrt(pow(pow(0.25*nu_max_E*Lambda_E*(N_E-1)*J_EE/((N-1)*((1./tau_E) + (N_I/tau_I))), 2), 1./3.) - 1)  # and
V_I_ZH_0 = V_T_I + (2./Lambda_I)*np.sqrt(pow(pow(psi, 2), 1./3.) - 1)                                                                     # inhibitory membrane potentials
V_I_ZH_1 = V_T_I - (2./Lambda_I)*np.sqrt(pow(pow(psi, 2), 1./3.) - 1)                                                                     # at the zero-Hopf (ZH) bifurcations (see Eq. (S54) in S1 Text)

I_E_ZH_0 = (1./tau_E)*V_E_ZH_0 - ((N_E-1)/(N-1))*J_EE*sigmoid_E(V_E_ZH_0) - (N_I/(N-1))*J_EI*sigmoid_I(V_I_ZH_0)  # Coordinates
I_E_ZH_1 = (1./tau_E)*V_E_ZH_1 - ((N_E-1)/(N-1))*J_EE*sigmoid_E(V_E_ZH_1) - (N_I/(N-1))*J_EI*sigmoid_I(V_I_ZH_0)  # (I_E, I_I)
I_E_ZH_2 = (1./tau_E)*V_E_ZH_0 - ((N_E-1)/(N-1))*J_EE*sigmoid_E(V_E_ZH_0) - (N_I/(N-1))*J_EI*sigmoid_I(V_I_ZH_1)  # of
I_E_ZH_3 = (1./tau_E)*V_E_ZH_1 - ((N_E-1)/(N-1))*J_EE*sigmoid_E(V_E_ZH_1) - (N_I/(N-1))*J_EI*sigmoid_I(V_I_ZH_1)  # the ZH
                                                                                                                  # bifurcations
I_I_ZH_0 = (1./tau_I)*V_I_ZH_0 - (N_E/(N-1))*J_IE*sigmoid_E(V_E_ZH_0) - ((N_I-1)/(N-1))*J_II*sigmoid_I(V_I_ZH_0)  # in the
I_I_ZH_1 = (1./tau_I)*V_I_ZH_0 - (N_E/(N-1))*J_IE*sigmoid_E(V_E_ZH_1) - ((N_I-1)/(N-1))*J_II*sigmoid_I(V_I_ZH_0)  # codimension two
I_I_ZH_2 = (1./tau_I)*V_I_ZH_1 - (N_E/(N-1))*J_IE*sigmoid_E(V_E_ZH_0) - ((N_I-1)/(N-1))*J_II*sigmoid_I(V_I_ZH_1)  # bifurcation
I_I_ZH_3 = (1./tau_I)*V_I_ZH_1 - (N_E/(N-1))*J_IE*sigmoid_E(V_E_ZH_1) - ((N_I-1)/(N-1))*J_II*sigmoid_I(V_I_ZH_1)  # diagram


print "Zero-Hopf bifurcations: COMPLETED."


################################ Bifurcations on the Secondary Branches


if(psi > 1):    # Only in the strong-inhibition regime


    ################################ Saddle-Node and Cusp Bifurcations


    delta_u = float(u_max_LP_secondary_branch - u_min_LP_secondary_branch)/float(n_u_LP_secondary_branch)

    u = np.zeros(n_u_LP_secondary_branch, dtype=float)
    I_E_LP_first_portion_secondary_branch = np.zeros(n_u_LP_secondary_branch, dtype=float)
    I_I_LP_first_portion_secondary_branch = np.zeros(n_u_LP_secondary_branch, dtype=float)
    der_I_E_first_portion_secondary_branch = np.zeros(n_u_LP_secondary_branch, dtype=float)

    I_E_LP_second_portion_secondary_branch = np.zeros(n_u_LP_secondary_branch, dtype=float)
    I_I_LP_second_portion_secondary_branch = np.zeros(n_u_LP_secondary_branch, dtype=float)
    der_I_E_second_portion_secondary_branch = np.zeros(n_u_LP_secondary_branch, dtype=float)

    I_E_CP_0_secondary_branch = float('NaN')
    I_I_CP_0_secondary_branch = float('NaN')
    I_E_CP_1_secondary_branch = float('NaN')
    I_I_CP_1_secondary_branch = float('NaN')


    for i in range(0, n_u_LP_secondary_branch):


        u[i] = u_min_LP_secondary_branch + i*delta_u

        a, b, p, q, Z = quartic_polynomial(u[i])     # Parameters that are required to solve the quartic equation (15) in the main text

        V_I_LP_first_portion_secondary_branch_1 = -b/(4.*a) - Z - 0.5*cm.sqrt(-4*pow(Z, 2) - 2*p + q/Z)  # Inhibitory membrane potential on the first
        V_I_LP_second_portion_secondary_branch_1 = V_I_LP_first_portion_secondary_branch_1               # and second portion of the LP bifurcation curve of the secondary branches (see Eq. (S49) in S1 Text)

        a_ = (pow(1./tau_I, 2)*((N_E-1)/(N-1))*J_EE + (1./(pow(N-1, 3)))*(2.*N_E*J_EI*J_IE*J_II-(N_E-1)*J_EE*pow(J_II, 2))*der_sigmoid_I(u[i])*der_sigmoid_I(V_I_LP_first_portion_secondary_branch_1) + (1./tau_I)*(N_E/(pow(N-1, 2)))*J_EI*J_IE*(der_sigmoid_I(u[i])+der_sigmoid_I(V_I_LP_first_portion_secondary_branch_1)))  # These are the parameters reported in Eq. (S55) of S1 Text
        b_ = (1./tau_E)*(pow(1./tau_I, 2) - pow(J_II/(N-1), 2)*der_sigmoid_I(u[i])*der_sigmoid_I(V_I_LP_first_portion_secondary_branch_1))

        der_sigmoid_V_E_LP_secondary_branch = b_/a_  # Derivative of the activation function of the excitatory population on the LP curve (see Eq. (26) in the main text)
        

        #### First Portion


        # Saddle-Node Bifurcations


        V_E_LP_first_portion_secondary_branch = V_T_E - (2./Lambda_E)*np.sqrt(pow(pow(0.25*nu_max_E*Lambda_E/der_sigmoid_V_E_LP_secondary_branch, 2), 1./3.) - 1)

        I_E_LP_first_portion_secondary_branch[i] = (1./tau_E)*V_E_LP_first_portion_secondary_branch - ((N_E-1)/(N-1))*J_EE*sigmoid_E(V_E_LP_first_portion_secondary_branch) - (1./(N-1))*J_EI*(sigmoid_I(u[i]) + sigmoid_I(V_I_LP_first_portion_secondary_branch_1))
        I_I_LP_first_portion_secondary_branch[i] = (1./tau_I)*u[i] - (N_E/(N-1))*J_IE*sigmoid_E(V_E_LP_first_portion_secondary_branch) - (1./(N-1))*J_II*sigmoid_I(V_I_LP_first_portion_secondary_branch_1)

        if(der_sigmoid_V_E_LP_secondary_branch <= 0 or der_sigmoid_V_E_LP_secondary_branch > nu_max_E*Lambda_E/4. or -4*pow(Z, 2) - 2*p + q/Z < 0):  # Remove the unwanted parts of the first portion of the LP curve that do not satisfy the constraints (S57) of S1 Text (this numerical check is required since for the bifurcations on the secondary branches the range of the parameter u cannot be evaluated analytically)
            
            I_E_LP_first_portion_secondary_branch[i] =  float('NaN')
            I_I_LP_first_portion_secondary_branch[i] =  float('NaN')


        # Cusp Bifurcations


        der_I_E_first_portion_secondary_branch[i] = (I_E_LP_first_portion_secondary_branch[i] - I_E_LP_first_portion_secondary_branch[i-1])/delta_u  # IMPORTANT: as in the case of the
                                                                                                                                                     # primary branch, the cusp bifurcations
        if(i > 0 and der_I_E_first_portion_secondary_branch[i-1]*der_I_E_first_portion_secondary_branch[i] < 0):                                     # on the secondary branches
                                                                                                                                                     # are calculated numerically,
            I_E_CP_0_secondary_branch = I_E_LP_first_portion_secondary_branch[i]                                                                     # by setting to zero
            I_I_CP_0_secondary_branch = I_I_LP_first_portion_secondary_branch[i]                                                                     # the derivative of I_E w.r.t. the parameter u


        ##### Second Portion

                
        # Saddle-Node Bifurcations


        V_E_LP_second_portion_secondary_branch = V_T_E + (2./Lambda_E)*np.sqrt(pow(pow(0.25*nu_max_E*Lambda_E/der_sigmoid_V_E_LP_secondary_branch, 2), 1./3.) - 1)

        I_E_LP_second_portion_secondary_branch[i] = (1./tau_E)*V_E_LP_second_portion_secondary_branch - ((N_E-1)/(N-1))*J_EE*sigmoid_E(V_E_LP_second_portion_secondary_branch) - (1./(N-1))*J_EI*(sigmoid_I(u[i]) + sigmoid_I(V_I_LP_second_portion_secondary_branch_1))
        I_I_LP_second_portion_secondary_branch[i] = (1./tau_I)*u[i] - (N_E/(N-1))*J_IE*sigmoid_E(V_E_LP_second_portion_secondary_branch) - (1./(N-1))*J_II*sigmoid_I(V_I_LP_second_portion_secondary_branch_1)

        if(der_sigmoid_V_E_LP_secondary_branch <= 0 or der_sigmoid_V_E_LP_secondary_branch > nu_max_E*Lambda_E/4. or -4*pow(Z, 2) - 2*p + q/Z < 0):
            
            I_E_LP_second_portion_secondary_branch[i] =  float('NaN')
            I_I_LP_second_portion_secondary_branch[i] =  float('NaN')


        # Cusp Bifurcations


        der_I_E_second_portion_secondary_branch[i] = (I_E_LP_second_portion_secondary_branch[i] - I_E_LP_second_portion_secondary_branch[i-1])/delta_u

        if(i > 0 and der_I_E_second_portion_secondary_branch[i-1]*der_I_E_second_portion_secondary_branch[i] < 0):
            
            I_E_CP_1_secondary_branch = I_E_LP_second_portion_secondary_branch[i]
            I_I_CP_1_secondary_branch = I_I_LP_second_portion_secondary_branch[i]


    print "Saddle-node and cusp bifurcations on the secondary branches: COMPLETED."


    ################################ Andronov-Hopf and Bogdanov-Takens Bifurcations


    Jac_reduced = np.zeros((3, 3), dtype=float)

    BT_Test_Function = np.zeros(n_u_H_secondary_branch, dtype=float)
    
    I_E_BT_0_secondary_branch = float('NaN')
    I_I_BT_0_secondary_branch = float('NaN')
    I_E_BT_1_secondary_branch = float('NaN')
    I_I_BT_1_secondary_branch = float('NaN')
    I_E_BT_2_secondary_branch = float('NaN')
    I_I_BT_2_secondary_branch = float('NaN')
    I_E_BT_3_secondary_branch = float('NaN')
    I_I_BT_3_secondary_branch = float('NaN')
    
    counter = 0


    ########### First and Second Portion
    

    delta_u = float(u_max_H_secondary_branch_12_portions - u_min_H_secondary_branch_12_portions)/float(n_u_H_secondary_branch)

    u = np.zeros(n_u_H_secondary_branch, dtype=float)
    I_E_H_first_portion_secondary_branch = np.zeros(n_u_H_secondary_branch, dtype=float)
    I_I_H_first_portion_secondary_branch = np.zeros(n_u_H_secondary_branch, dtype=float)
    I_E_H_second_portion_secondary_branch = np.zeros(n_u_H_secondary_branch, dtype=float)
    I_I_H_second_portion_secondary_branch = np.zeros(n_u_H_secondary_branch, dtype=float)


    for i in range(0, n_u_H_secondary_branch):


        u[i] = u_min_H_secondary_branch_12_portions + i*delta_u

        a, b, p, q, Z = quartic_polynomial(u[i])  # Parameters that are required to solve the quartic equation (15) in the main text
        
        V_I_H_first_portion_secondary_branch = -b/(4.*a) - Z - 0.5*cm.sqrt(-4*pow(Z, 2) - 2*p + q/Z)  # Inhibitory membrane potential on the first
        V_I_H_second_portion_secondary_branch = V_I_H_first_portion_secondary_branch                  # and second portion of the H bifurcation curve of the secondary branches (see Eq. (S49) in S1 Text)

        a_ = ((N_E-1)/(N-1))*J_EE*((2./tau_I)*((N_E-1)/(N-1))*J_EE + (N_E/pow(N-1, 2))*J_EI*J_IE*(der_sigmoid_I(u[i])+der_sigmoid_I(V_I_H_first_portion_secondary_branch)))                                                                                                                     # These are the parameters reported
        b_ = 2.*(N_E/pow(N-1, 3))*J_EI*J_IE*J_II*der_sigmoid_I(u[i])*der_sigmoid_I(V_I_H_first_portion_secondary_branch) - ((1./tau_E) + (1./tau_I))*((4./tau_I)*((N_E-1)/(N-1))*J_EE + (N_E/pow(N-1, 2))*J_EI*J_IE*(der_sigmoid_I(u[i])+der_sigmoid_I(V_I_H_first_portion_secondary_branch)))  # in Eq. (S58) of S1 Text
        c_ = (2./tau_I)*(pow((1./tau_E) + (1./tau_I), 2) - pow(J_II/(N-1), 2)*der_sigmoid_I(u[i])*der_sigmoid_I(V_I_H_first_portion_secondary_branch))

        der_sigmoid_V_E_H_secondary_branch = (-b_ - np.sqrt(pow(b_, 2) - 4.*a_*c_))/(2.*a_)           # Derivative of the activation function of the excitatory population on the H curve (see Eq. (27) in the main text)


        ##### Andronov-Hopf Bifurcations

        
        # First Portion


        V_E_H_first_portion_secondary_branch = V_T_E + (2./Lambda_E)*np.sqrt(pow(pow(0.25*nu_max_E*Lambda_E/der_sigmoid_V_E_H_secondary_branch, 2), 1./3.) - 1)

        I_E_H_first_portion_secondary_branch[i] = (1./tau_E)*V_E_H_first_portion_secondary_branch - ((N_E-1)/(N-1))*J_EE*sigmoid_E(V_E_H_first_portion_secondary_branch) - (1./(N-1))*J_EI*(sigmoid_I(u[i]) + sigmoid_I(V_I_H_first_portion_secondary_branch))
        I_I_H_first_portion_secondary_branch[i] = (1./tau_I)*u[i] - (N_E/(N-1))*J_IE*sigmoid_E(V_E_H_first_portion_secondary_branch) - (1./(N-1))*J_II*sigmoid_I(V_I_H_first_portion_secondary_branch)


        # Second Portion


        V_E_H_second_portion_secondary_branch = V_T_E - (2./Lambda_E)*np.sqrt(pow(pow(0.25*nu_max_E*Lambda_E/der_sigmoid_V_E_H_secondary_branch, 2), 1./3.) - 1)

        I_E_H_second_portion_secondary_branch[i] = (1./tau_E)*V_E_H_second_portion_secondary_branch - ((N_E-1)/(N-1))*J_EE*sigmoid_E(V_E_H_second_portion_secondary_branch) - (1./(N-1))*J_EI*(sigmoid_I(u[i]) + sigmoid_I(V_I_H_second_portion_secondary_branch))
        I_I_H_second_portion_secondary_branch[i] = (1./tau_I)*u[i] - (N_E/(N-1))*J_IE*sigmoid_E(V_E_H_second_portion_secondary_branch) - (1./(N-1))*J_II*sigmoid_I(V_I_H_second_portion_secondary_branch)


        ##### Bogdanov-Takens Bifurcations (IMPORTANT: these bifurcations are calculated numerically)


        Reduced_Jac = reduced_Jacobian_matrix(V_E_H_first_portion_secondary_branch, u[i], V_I_H_first_portion_secondary_branch)
        eigenvalues = np.linalg.eigvals(Reduced_Jac)
        BT_Test_Function[i] = np.linalg.det(Reduced_Jac)
        

        if(i > 0 and BT_Test_Function[i-1]*BT_Test_Function[i] < 0 and -4*pow(Z, 2) - 2*p + q/Z > 0):  # The coordinates of the BT bifurcations on the secondary branches are calculated by checking when the condition det(Reduced_Jac) = 0 is satisfied on the H curves (see Section S3.2.5 in S1 Text)

           if(counter == 0):

               I_E_BT_0_secondary_branch = I_E_H_second_portion_secondary_branch[i]
               I_I_BT_0_secondary_branch = I_I_H_second_portion_secondary_branch[i]
               I_E_BT_2_secondary_branch = I_E_H_first_portion_secondary_branch[i]
               I_I_BT_2_secondary_branch = I_I_H_first_portion_secondary_branch[i]

               counter = 1
               
           else:

               I_E_BT_1_secondary_branch = I_E_H_second_portion_secondary_branch[i]
               I_I_BT_1_secondary_branch = I_I_H_second_portion_secondary_branch[i]
               I_E_BT_3_secondary_branch = I_E_H_first_portion_secondary_branch[i]
               I_I_BT_3_secondary_branch = I_I_H_first_portion_secondary_branch[i]


        ##### Remove the unwanted parts of the first and second portions of the H curve that do not satisfy the constraints (this numerical check is required since for the bifurcations on the secondary branches the range of the parameter u cannot be evaluated analytically)


        if(der_sigmoid_V_E_H_secondary_branch <= 0 or der_sigmoid_V_E_H_secondary_branch > nu_max_E*Lambda_E/4. or -4*pow(Z, 2) - 2*p + q/Z < 0 or (abs(eigenvalues[0].imag) < 0.000001 and abs(eigenvalues[1].imag) < 0.000001 and abs(eigenvalues[2].imag) < 0.000001)):
            
            I_E_H_first_portion_secondary_branch[i] =  float('NaN')
            I_I_H_first_portion_secondary_branch[i] =  float('NaN')
            I_E_H_second_portion_secondary_branch[i] =  float('NaN')
            I_I_H_second_portion_secondary_branch[i] =  float('NaN')


    ########### Third and Fourth Portion


    delta_u = float(u_max_H_secondary_branch_34_portions - u_min_H_secondary_branch_34_portions)/float(n_u_H_secondary_branch)

    u = np.zeros(n_u_H_secondary_branch, dtype=float)
    I_E_H_third_portion_secondary_branch = np.zeros(n_u_H_secondary_branch, dtype=float)
    I_I_H_third_portion_secondary_branch = np.zeros(n_u_H_secondary_branch, dtype=float)
    I_E_H_fourth_portion_secondary_branch = np.zeros(n_u_H_secondary_branch, dtype=float)
    I_I_H_fourth_portion_secondary_branch = np.zeros(n_u_H_secondary_branch, dtype=float)


    for i in range(0, n_u_H_secondary_branch):


        u[i] = u_min_H_secondary_branch_34_portions + i*delta_u

        a, b, p, q, Z = quartic_polynomial(u[i])

        V_I_H_third_portion_secondary_branch = -b/(4.*a) + Z + 0.5*cm.sqrt(-4*pow(Z, 2) - 2*p - q/Z)
        V_I_H_fourth_portion_secondary_branch = V_I_H_third_portion_secondary_branch

        a_ = ((N_E-1)/(N-1))*J_EE*((2./tau_I)*((N_E-1)/(N-1))*J_EE + (N_E/pow(N-1, 2))*J_EI*J_IE*(der_sigmoid_I(u[i])+der_sigmoid_I(V_I_H_third_portion_secondary_branch)))
        b_ = 2.*(N_E/pow(N-1, 3))*J_EI*J_IE*J_II*der_sigmoid_I(u[i])*der_sigmoid_I(V_I_H_third_portion_secondary_branch) - ((1./tau_E) + (1./tau_I))*((4./tau_I)*((N_E-1)/(N-1))*J_EE + (N_E/pow(N-1, 2))*J_EI*J_IE*(der_sigmoid_I(u[i])+der_sigmoid_I(V_I_H_third_portion_secondary_branch)))
        c_ = (2./tau_I)*(pow((1./tau_E) + (1./tau_I), 2) - pow(J_II/(N-1), 2)*der_sigmoid_I(u[i])*der_sigmoid_I(V_I_H_third_portion_secondary_branch))

        der_sigmoid_V_E_H_secondary_branch = (-b_ - np.sqrt(pow(b_, 2) - 4.*a_*c_))/(2.*a_)


        ##### Andronov-Hopf Bifurcations


        # Third Portion

        
        V_E_H_third_portion_secondary_branch = V_T_E + (2./Lambda_E)*np.sqrt(pow(pow(0.25*nu_max_E*Lambda_E/der_sigmoid_V_E_H_secondary_branch, 2), 1./3.) - 1)

        I_E_H_third_portion_secondary_branch[i] = (1./tau_E)*V_E_H_third_portion_secondary_branch - ((N_E-1)/(N-1))*J_EE*sigmoid_E(V_E_H_third_portion_secondary_branch) - (1./(N-1))*J_EI*(sigmoid_I(u[i]) + sigmoid_I(V_I_H_third_portion_secondary_branch))
        I_I_H_third_portion_secondary_branch[i] = (1./tau_I)*u[i] - (N_E/(N-1))*J_IE*sigmoid_E(V_E_H_third_portion_secondary_branch) - (1./(N-1))*J_II*sigmoid_I(V_I_H_third_portion_secondary_branch)


        # Fourth Portion


        V_E_H_fourth_portion_secondary_branch = V_T_E - (2./Lambda_E)*np.sqrt(pow(pow(0.25*nu_max_E*Lambda_E/der_sigmoid_V_E_H_secondary_branch, 2), 1./3.) - 1)

        I_E_H_fourth_portion_secondary_branch[i] = (1./tau_E)*V_E_H_fourth_portion_secondary_branch - ((N_E-1)/(N-1))*J_EE*sigmoid_E(V_E_H_fourth_portion_secondary_branch) - (1./(N-1))*J_EI*(sigmoid_I(u[i]) + sigmoid_I(V_I_H_fourth_portion_secondary_branch))
        I_I_H_fourth_portion_secondary_branch[i] = (1./tau_I)*u[i] - (N_E/(N-1))*J_IE*sigmoid_E(V_E_H_fourth_portion_secondary_branch) - (1./(N-1))*J_II*sigmoid_I(V_I_H_fourth_portion_secondary_branch)


        ##### Bogdanov-Takens Bifurcations


        Reduced_Jac = reduced_Jacobian_matrix(V_E_H_third_portion_secondary_branch, u[i], V_I_H_third_portion_secondary_branch)
        eigenvalues = np.linalg.eigvals(Reduced_Jac)
        BT_Test_Function[i] = np.linalg.det(Reduced_Jac)
        

        if(i > 0 and BT_Test_Function[i-1]*BT_Test_Function[i] < 0 and -4*pow(Z, 2) - 2*p + q/Z > 0):

           if(counter == 0):

               I_E_BT_0_secondary_branch = I_E_H_fourth_portion_secondary_branch[i]
               I_I_BT_0_secondary_branch = I_I_H_fourth_portion_secondary_branch[i]
               I_E_BT_2_secondary_branch = I_E_H_third_portion_secondary_branch[i]
               I_I_BT_2_secondary_branch = I_I_H_third_portion_secondary_branch[i]

               counter = 1
               
           else:

               I_E_BT_1_secondary_branch = I_E_H_fourth_portion_secondary_branch[i]
               I_I_BT_1_secondary_branch = I_I_H_fourth_portion_secondary_branch[i]
               I_E_BT_3_secondary_branch = I_E_H_third_portion_secondary_branch[i]
               I_I_BT_3_secondary_branch = I_I_H_third_portion_secondary_branch[i]


        ##### Remove the unwanted parts of the third and fourth portions of the H curve that do not satisfy the constraints


        Reduced_Jac = reduced_Jacobian_matrix(V_E_H_third_portion_secondary_branch, u[i], V_I_H_third_portion_secondary_branch)
        eigenvalues = np.linalg.eigvals(Reduced_Jac)

        if(der_sigmoid_V_E_H_secondary_branch <= 0 or der_sigmoid_V_E_H_secondary_branch > nu_max_E*Lambda_E/4. or -4*pow(Z, 2) - 2*p - q/Z < 0 or (abs(eigenvalues[0].imag) < 0.000001 and abs(eigenvalues[1].imag) < 0.000001 and abs(eigenvalues[2].imag) < 0.000001)):
            
            I_E_H_third_portion_secondary_branch[i] =  float('NaN')
            I_I_H_third_portion_secondary_branch[i] =  float('NaN')
            I_E_H_fourth_portion_secondary_branch[i] =  float('NaN')
            I_I_H_fourth_portion_secondary_branch[i] =  float('NaN')


    print "Andronov-Hopf and Bogdanov-Takens bifurcations on the secondary branches: COMPLETED."


################################ Plot the Codimension Two Bifurcation Diagram


print "\nPlotting the codimension two bifurcation diagram..."

font = {'size'   : 22}
plt.rc('font', **font)

fig = plt.figure(figsize=(14, 10))
plt.grid()


##### Saddle-Node Bifurcations on the Primary Branch


plt.plot(I_E_LP_first_portion_primary_branch, I_I_LP_first_portion_primary_branch, 'b', linewidth=4)
plt.plot(I_E_LP_second_portion_primary_branch, I_I_LP_second_portion_primary_branch, 'b', linewidth=4, label='_nolegend_')

# Asymptotes

plt.axvline(x = I_E_asymptote_0, color = 'k', linestyle = '--', linewidth=3, label='_nolegend_')
plt.axvline(x = I_E_asymptote_1, color = 'k', linestyle = '--', linewidth=3, label='_nolegend_')
plt.axvline(x = I_E_asymptote_2, color = 'k', linestyle = '--', linewidth=3, label='_nolegend_')
plt.axvline(x = I_E_asymptote_3, color = 'k', linestyle = '--', linewidth=3, label='_nolegend_')


##### Cusp Bifurcations on the Primary Branch


plt.plot(I_E_CP_0_primary_branch, I_I_CP_0_primary_branch, 'ko', markersize = 10, label='_nolegend_')
plt.annotate(r'$\mathrm{CP}_{0}$', xy = (I_E_CP_0_primary_branch, I_I_CP_0_primary_branch), xytext = (0, -25), textcoords = 'offset points', ha = 'center', va = 'center', size = 30)
plt.plot(I_E_CP_1_primary_branch, I_I_CP_1_primary_branch, 'ko', markersize = 10, label='_nolegend_')
plt.annotate(r'$\mathrm{CP}_{1}$', xy = (I_E_CP_1_primary_branch, I_I_CP_1_primary_branch), xytext = (0, 20), textcoords = 'offset points', ha = 'center', va = 'center', size = 30)


##### Andronov-Hopf Bifurcations on the Primary Branch


plt.plot(I_E_H_first_portion_primary_branch, I_I_H_first_portion_primary_branch, 'r', linewidth=4)
plt.plot(I_E_H_second_portion_primary_branch, I_I_H_second_portion_primary_branch, 'r', linewidth=4, label='_nolegend_')


##### Bogdanov-Takens Bifurcations on the Primary Branch


plt.plot(I_E_BT_0_primary_branch, I_I_BT_0_primary_branch, 'ko', markersize = 10, label='_nolegend_')
plt.annotate(r'$\mathrm{BT}_{0}$', xy = (I_E_BT_0_primary_branch, I_I_BT_0_primary_branch), xytext = (37, 0), textcoords = 'offset points', ha = 'center', va = 'center', size = 30)
plt.plot(I_E_BT_1_primary_branch, I_I_BT_1_primary_branch, 'ko', markersize = 10, label='_nolegend_')
plt.annotate(r'$\mathrm{BT}_{1}$', xy = (I_E_BT_1_primary_branch, I_I_BT_1_primary_branch), xytext = (37, 0), textcoords = 'offset points', ha = 'center', va = 'center', size = 30)
plt.plot(I_E_BT_2_primary_branch, I_I_BT_2_primary_branch, 'ko', markersize = 10, label='_nolegend_')
plt.annotate(r'$\mathrm{BT}_{2}$', xy = (I_E_BT_2_primary_branch, I_I_BT_2_primary_branch), xytext = (-37, 0), textcoords = 'offset points', ha = 'center', va = 'center', size = 30)
plt.plot(I_E_BT_3_primary_branch, I_I_BT_3_primary_branch, 'ko', markersize = 10, label='_nolegend_')
plt.annotate(r'$\mathrm{BT}_{3}$', xy = (I_E_BT_3_primary_branch, I_I_BT_3_primary_branch), xytext = (-37, 0), textcoords = 'offset points', ha = 'center', va = 'center', size = 30)


if(psi > 1):


    ##### Saddle-Node Bifurcations on the Secondary Branches


    plt.plot(I_E_LP_first_portion_secondary_branch, I_I_LP_first_portion_secondary_branch, color = '#6fbeea', linewidth=4)
    plt.plot(I_E_LP_second_portion_secondary_branch, I_I_LP_second_portion_secondary_branch, color = '#6fbeea', linewidth=4, label='_nolegend_')


    ##### Cusp Bifurcations on the Secondary Branches


    plt.plot(I_E_CP_0_secondary_branch, I_I_CP_0_secondary_branch, 'ko', markersize = 10, label='_nolegend_')
    plt.annotate(r'$\mathrm{CP}_{2}$', xy = (I_E_CP_0_secondary_branch, I_I_CP_0_secondary_branch), xytext = (0, 20), textcoords = 'offset points', ha = 'center', va = 'center', size = 30)
    plt.plot(I_E_CP_1_secondary_branch, I_I_CP_1_secondary_branch, 'ko', markersize = 10, label='_nolegend_')
    plt.annotate(r'$\mathrm{CP}_{3}$', xy = (I_E_CP_1_secondary_branch, I_I_CP_1_secondary_branch), xytext = (0, -25), textcoords = 'offset points', ha = 'center', va = 'center', size = 30)


    ##### Andronov-Hopf Bifurcations on the Secondary Branches


    plt.plot(I_E_H_first_portion_secondary_branch, I_I_H_first_portion_secondary_branch, color = '#e44699', linewidth=4)
    plt.plot(I_E_H_second_portion_secondary_branch, I_I_H_second_portion_secondary_branch, color = '#e44699', linewidth=4, label='_nolegend_')
    plt.plot(I_E_H_third_portion_secondary_branch, I_I_H_third_portion_secondary_branch, color = '#e44699', linewidth=4, label='_nolegend_')
    plt.plot(I_E_H_fourth_portion_secondary_branch, I_I_H_fourth_portion_secondary_branch, color = '#e44699', linewidth=4, label='_nolegend_')


    ##### Bogdanov-Takens Bifurcations on the Secondary Branches


    plt.plot(I_E_BT_0_secondary_branch, I_I_BT_0_secondary_branch, 'ko', markersize = 10, label='_nolegend_')
    plt.annotate(r'$\mathrm{BT}_{5}$', xy = (I_E_BT_0_secondary_branch, I_I_BT_0_secondary_branch), xytext = (40, 0), textcoords = 'offset points', ha = 'center', va = 'center', size = 30)
    plt.plot(I_E_BT_1_secondary_branch, I_I_BT_1_secondary_branch, 'ko', markersize = 10, label='_nolegend_')
    plt.annotate(r'$\mathrm{BT}_{4}$', xy = (I_E_BT_1_secondary_branch, I_I_BT_1_secondary_branch), xytext = (-40, 0), textcoords = 'offset points', ha = 'center', va = 'center', size = 30)
    plt.plot(I_E_BT_2_secondary_branch, I_I_BT_2_secondary_branch, 'ko', markersize = 10, label='_nolegend_')
    plt.annotate(r'$\mathrm{BT}_{7}$', xy = (I_E_BT_2_secondary_branch, I_I_BT_2_secondary_branch), xytext = (40, 0), textcoords = 'offset points', ha = 'center', va = 'center', size = 30)
    plt.plot(I_E_BT_3_secondary_branch, I_I_BT_3_secondary_branch, 'ko', markersize = 10, label='_nolegend_')
    plt.annotate(r'$\mathrm{BT}_{6}$', xy = (I_E_BT_3_secondary_branch, I_I_BT_3_secondary_branch), xytext = (-40, 0), textcoords = 'offset points', ha = 'center', va = 'center', size = 30)


##### Branching-Point Bifurcations


plt.plot(I_E_BP_first_portion, I_I_BP_first_portion, '-', dashes=[20, 4, 4, 4], color = '#8dc63f', linewidth=4)
plt.plot(I_E_BP_second_portion, I_I_BP_second_portion, '-', dashes=[20, 4, 4, 4], color = '#8dc63f', linewidth=4, label='_nolegend_')
plt.plot(I_E_BP_third_portion, I_I_BP_third_portion, '-', dashes=[20, 4, 4, 4], color = '#8dc63f', linewidth=4, label='_nolegend_')
plt.plot(I_E_BP_fourth_portion, I_I_BP_fourth_portion, '-', dashes=[20, 4, 4, 4], color = '#8dc63f', linewidth=4, label='_nolegend_')

# Asymptotes

plt.axhline(y = I_I_BP_asymptote_0, color = 'k', linestyle = '--', linewidth=3, label='_nolegend_')
plt.axhline(y = I_I_BP_asymptote_1, color = 'k', linestyle = '--', linewidth=3, label='_nolegend_')
plt.axhline(y = I_I_BP_asymptote_2, color = 'k', linestyle = '--', linewidth=3, label='_nolegend_')
plt.axhline(y = I_I_BP_asymptote_3, color = 'k', linestyle = '--', linewidth=3, label='_nolegend_')


##### Zero-Hopf Bifurcations


plt.plot(I_E_ZH_0, I_I_ZH_0, 'ko', markersize = 10, label='_nolegend_')
plt.annotate(r'$\mathrm{ZH}_{0}$', xy = (I_E_ZH_0, I_I_ZH_0), xytext = (-37, 0), textcoords = 'offset points', ha = 'center', va = 'center', size = 30)
plt.plot(I_E_ZH_1, I_I_ZH_1, 'ko', markersize = 10, label='_nolegend_')
plt.annotate(r'$\mathrm{ZH}_{1}$', xy = (I_E_ZH_1, I_I_ZH_1), xytext = (-37, 0), textcoords = 'offset points', ha = 'center', va = 'center', size = 30)
plt.plot(I_E_ZH_2, I_I_ZH_2, 'ko', markersize = 10, label='_nolegend_')
plt.annotate(r'$\mathrm{ZH}_{2}$', xy = (I_E_ZH_2, I_I_ZH_2), xytext = (37, 0), textcoords = 'offset points', ha = 'center', va = 'center', size = 30)
plt.plot(I_E_ZH_3, I_I_ZH_3, 'ko', markersize = 10, label='_nolegend_')
plt.annotate(r'$\mathrm{ZH}_{3}$', xy = (I_E_ZH_3, I_I_ZH_3), xytext = (37, 0), textcoords = 'offset points', ha = 'center', va = 'center', size = 30)


#####


if(psi < 1):
    regime = 'Weak'
    if(np.isfinite(I_I_BT_1_primary_branch) and np.isfinite(I_I_BT_2_primary_branch)):
        plt.ylim(ymin = I_I_BT_2_primary_branch-10, ymax = I_I_BT_1_primary_branch+10)
    else:
        if(np.isfinite(I_I_CP_0_primary_branch) and np.isfinite(I_I_CP_1_primary_branch)):
            plt.ylim(ymin = I_I_CP_1_primary_branch-10, ymax = I_I_CP_0_primary_branch+10)
    plt.legend( ('LP (Primary Branch)', 'H (Primary Branch)'), loc='best', prop={'size':20} )

else:
    regime = 'Strong'
    plt.ylim(ymin = I_I_BP_asymptote_2-10, ymax = I_I_BP_asymptote_1+10)
    plt.legend( ('LP (Primary Branch)', 'H (Primary Branch)', 'LP (Secondary Branches)', 'H (Secondary Branches)', 'BP'), loc='best', prop={'size':20} )

    
plt.title('Codimension two bifurcation diagram (local bifurcations only) \n' + regime + '-inhibition regime, ' + r'$\psi$' + ' = ' + str("%.3f" % psi), fontsize=20)
plt.xlabel(r'$I_{E}$', fontsize=35)
plt.ylabel(r'$I_{I}$', fontsize=35)

plt.xlim(xmax = I_E_asymptote_1+2, xmin = I_E_asymptote_2-2)


plt.show()
